# Supplementary material for: Flowering Time Variation in Two Sympatric Tree Species Contributes to Avoid Competition for Pollinator Services
Source: Plants (Basel). 2023 Sep 22;12(19):3347. doi: 10.3390/plants12193347 (PMC10574496; doi:10.3390/plants12193347)
Supplement: Supplementary file 1 [file plants-12-03347-s001.zip]

Archive with 1 entries (1 files):
- plants-2541415-supplementary.pdf
